# Supplementary material for: Nutrigenomic insights and cardiovascular benefits of blackberry (Rubus ulmifolius Schott.) and mugwort (Artemisia campestris L.)
Source: Exp Physiol. 2025 Apr 24;110(9):1217–32. doi: 10.1113/EP092218 (PMC12400831; doi:10.1113/EP092218)
Supplement: Supplementary file 1 — Supplementary file. Description and function of deregulated genes observed by nutrigenomic studies after AEAc and AERu ingestion. [file EPH-110-1217-s001.xlsx]

## Sheet: Feuil1
Description and function of deregulated genes observed by nutrigenomic studies after AEAc and AERu ingestion.
FC was calculated as ratio between expression in treated sample vs. control. Individual mice are noted 1-3.
Name	ID	RefNumber	FC AEAc 1	FC AEAc 2	FC AEAc 3	FC AERu 1	FC AERu 2	FC AERu 3	Gene name	Gene description	Function	Reference
Cell division, cell proliferation and growth
NM_176966	A_55_P2100065	25702	1.43107	1.49682	1.92129	1.56278	0.967243	2.14877	Fsd1l	fibronectin type III and SPRY domain containing 1-like	Cell division regulation	Manabe et al., 2002
NM_133926	A_51_P106259	13770	1.62516	1.01887	2.10818	1.08805	2.71447	1.66918	Camk1	calcium/calmodulin-dependent protein kinase I	Cell cycle and cell-differentiation regulation	Means et al., 1999; Wayman et al., 2004
NM_008629	A_55_P2062688	29579	1.37883	1.7688	1.98607	2.22006	1.5571	4.24234	Msi1	musashi RNA-binding protein 1	Cell proliferation	Imai et al., 2001
NM_145508	A_52_P232580	29984	1.79569	1.31701	1.48797	1.15872	3.07092	2.07429	Dyrk3	dual-specificity tyrosine-(Y)-phosphorylation regulated kinase 3	Cell proliferation	Yoshida & Yoshida, 2022
NM_001081338	A_55_P1954052	5766	1.78705	1.19325	2.6651	1.56191	3.49531	3.14634	L3mbtl1	l(3)mbt-like	Cell division	Hoya-Arias et al., 2011
NM_024240	A_51_P513085	28717	1.11946	1.23645	0.844828	2.29187	1.62315	6.88916	Gins4	GINS complex subunit 4 (Sld5 homolog)	DNA replication	Gong et al., 2014
NM_030198	A_55_P2025090	13439	1.28022	1.01577	1.75958	1.82193	1.31958	2.44236	Gins3	GINS complex subunit 3 (Psf3 homolog)	DNA replication	Labib et al., 2007
NM_009185	A_55_P1972792	30857	1.36261	1.53277	1.54034	1.28445	1.67269	1.79622	Stil	Scl/Tal1 interrupting locus	Cell division regulation	Izraeli et al., 1997
NM_019764	A_51_P348804	15790	1.38007	1.10713	1.62466	1.22292	1.16503	2.4872	Amotl2	angiomotin-like 2	Cell proliferation	Han et al., 2017
NM_133700	A_55_P1954511	32469	0.974857	1.24316	1.42362	1.68332	1.34819	2.08339	Btbd10	BTB (POZ) domain containing 10	Cell growth	Nawa et al., 2007
NM_026902	A_55_P2055063	24155	1.00702	1.17815	1.62571	1.58885	1.29662	2.56823	Mcts1	malignant T cell amplified sequence 1	Regulation of growth	Yang et al., 2022
NM_145459	A_51_P126626	28177	1.64512	1.14474	2.63545	1.15751	2.96053	1.98181	Zfp503	zinc finger protein 503	Cell proliferation regulation	Chang et al., 2013
Cell differentiation
NM_001310587	A_51_P394676	23020	1.56316	1.85814	2.21454	2.38204	1.76681	3.86319	Mef2d	myocyte enhancer factor 2D	Cell differentiation	Sebastian et al., 2013
NM_023755	A_52_P175376	24044	1.22766	1.4035	1.54825	1.57184	1.55575	2.06826	Tfcp2l1	transcription factor CP2-like 1	Cell differentiation	Zhang et al., 2021
NM_152944	A_55_P2170841	18400	1.06975	1.7127	1.69885	1.37598	1.88868	1.7709	Mmp21	matrix metallopeptidase 21	Keratinocyte differentiation	Boyd et al., 2009
Cell adhesion
NM_001135727	A_55_P1970002	24389	1.47273	1.62545	2.45455	1.38545	2.49273	1.37455	Sh3kbp1	SH3-domain kinase binding protein 1	Cell adhesion regulation	Keller et al., 2018
NM_172673	A_51_P466288	14486	1.25983	1.48338	1.85334	1.47586	1.56687	2.52242	Frmd5	FERM domain containing 5	Cell adhesion and cell migration regulation	Pourhaghighi et al., 2020
NM_019822	A_55_P2092329	43817	1.10345	1.49425	2.15517	1.26437	1.45977	2.52299	Adrm1	adhesion regulating molecule 1	Cell adhesion	Simins et al., 1999
NM_010288	A_52_P174915	31242	1.11594	1.69593	2.28418	1.17834	2.10248	1.86571	Gja1	gap junction protein, alpha 1	Gap junction/ Cell-to-cell transport	Lillo et al., 2023
NM_130448	A_66_P130887	42136	1.31334	1.36699	3.31297	2.01192	2.10581	3.61028	Pcdh18	protocadherin 18	Cell adhesion	Mancia Leon et al., 2020
NM_009864	A_51_P137336	11198	1.03745	1.0312	1.2156	1.63841	1.77945	2.10882	Cdh1	cadherin 1	Cell adhesion	Dejana et al., 2008; Kyrkanides et al., 2022; Charnley et al., 2023
Cardiovascular functions
NM_023842	A_51_P101460	31194	1.11112	1.45186	2.7572	1	2.90538	1.8982	Dsp	desmoplakin	Myocardium morphogenesis// Cell-adhesion	Stevens and al., 2022
NM_009643	A_52_P263095	20294	1.46156	1.40716	1.59306	1.43807	2.03719	1.33637	Ahnak	AHNAK nucleoprotein (desmoyokin)	Vascular remodeling	Haase et al., 2017
NM_028243	A_66_P107038	36493	1.19225	1.97561	2.04878	1.51076	2.11334	2.15208	Prcp	prolylcarboxypeptidase (angiotensinase C)	Regulator of blood pressure	Maier et al., 2017
NM_177776	A_55_P1984655	10162	0.449071	0.486989	0.669888	0.24684	0.34052	0.698141	Smtnl2	smoothelin-like 2	Positive regulation of vasoconstriction	Xu et al., 2021
Apoptosis
NM_010044	A_55_P2066414	39644	1.19372	1.89791	2.02356	1.34293	2.05497	1.54712	Dffa	DNA fragmentation factor, alpha subunit	Regulation of apoptotic process	Yan et al., 2006
NM_025850	A_51_P139184	21807	1.29356	1.45734	1.34456	1.37692	1.27787	3.61196	Fank1	fibronectin type 3 and ankyrin repeat domains 1	Regulation of apoptotic process	Zheng et al., 2007
NM_009429	A_55_P2164221	10984	0.908192	0.986545	1.48279	1.57301	1.64424	3.13415	Tpt1	tumor protein, translationally-controlled 1	Regulation of apoptotic process	Lin et al., 2020
Immunity
NM_145634	A_52_P422494	14592	1.4106	1.37086	1.79801	1.81788	1.22682	2.50331	Cd300lf	CD300 molecule like family member F	Inhibition of inflammatory response	Keswani et al., 2020
NM_023059	A_51_P145520	39359	1.22105	1.84211	2.87895	1.20526	2.33684	1.78947	Sigirr	single immunoglobulin and toll-interleukin 1 receptor (TIR) domain	Negative regulator of inflammation	Giannoudaki et al., 2021
NR_045747	A_55_P2114342	12821	1.1326	1.3049	1.93074	1.45186	1.46706	1.71791	Mirt2	myocardial infraction associated transcript 2	Negative regulator of inflammation	Du et al., 2017
NM_001077189	A_51_P130095	35985	0.819828	0.822414	3.00776	1	2.66638	5.18017	Fcgr2b	Fc receptor, IgG, low affinity IIb	Response to bacterium	Anania et al., 2019
NM_030059	A_52_P214347	28518	1.32258	1.74877	1.84988	1.79666	1.67717	2.80674	Cst11	cystatin 11	Response to bacterium	Fan et al., 2014
AK134087	A_55_P2184704	19823	1.09977	2.10892	2.17963	1.027	1.65858	1.14851	Trav3-3	T cell receptor alpha variable 3-3	Response to bacterium	Diez-Roux et al., 2011
S76755	A_55_P2079064	16109	1.21469	1.45769	1.57224	1.10597	1.33182	2.10193	Ppnr	per-pentamer repeat gene	Response to bacterium	Diez-Roux et al., 2011
NM_207247	A_55_P2163238	25060	1.57895	1.0614	2.02632	2.04386	1.37719	2.11404	Pglyrp3	peptidoglycan recognition protein 3	Response to bacterium	Ghadimi et al., 2021
Nervous system function and development
NM_010014	A_55_P2112892	27628	1.16192	1.37931	2.58771	1.45127	1.16342	3.72114	Dab1	disabled 1	Nervous system development	Howell et al., 1997
NM_207025	A_55_P2164636	22599	1.32496	1.05316	1.66941	1.55441	1.2416	1.72114	Tas2r123	taste receptor, type 2, member 123	Taste receptor	Margolskee et al., 2002
NM_146984	A_51_P370140	18477	1.68602	1.1715	2.13833	1.20543	2.96495	1.64983	Olfr142	olfactory receptor 142	Olfactory receptor	Zhang et al., 2002
NM_146928	A_55_P2079826	35834	1.14077	1.1287	1.68812	1.62998	1.80658	2.78172	Olfr808	olfactory receptor 808	Olfactory receptor	Zhang et al., 2002
NM_146456	A_51_P116889	35968	0.814609	1.12306	1.48154	1.50298	1.77928	3.38825	Olfr92	olfactory receptor 92	Olfactory receptor	Zhang et al., 2002
NM_146677	A_66_P112797	42210	1.19174	1.225	1.95221	1.43548	1.42057	2.34047	Olfr825	olfactory receptor 825	Olfactory receptor	Zhang et al., 2002
NM_001099301	A_55_P1986476	16926	1.20181	1.26054	2.19578	1.36898	1.71687	2.76054	Obp2b	odorant binding protein 2B	Involved in chemosensory behavior	Skarnes et al., 2011
NM_030742	A_55_P2166024	11791	1.57461	1	3.01279	1.34581	1.02179	3.53008	Vmn1r63	vomeronasal 1 receptor 63	Involved in pheromone receptor activity	Pantages et al., 2000
NM_001104571	A_55_P1997846	21602	0.882548	1.05155	1.29566	1.45361	1.51988	3.10935	Vmn2r109	vomeronasal 2, receptor 109	Involved in pheromone receptor activity	Pantages et al., 2000
Digestion
NM_008100	A_51_P406253	18048	1.29808	1.2512	1.47386	1.59736	2.03996	1.88852	Gcg	glucagon	Glucose metabolism	Wewer Albrechtsen et al., 2023
ENSMUST00000112745	A_55_P1963590	18346	1.32253	1.40392	1.92389	1.33157	1.78372	1.72268	Mbd5	methyl-CpG binding domain protein 5	Glucose homeostasis	Du et al., 2012
NM_177084	A_55_P1973588	28840	1.05423	1.34428	1.6613	1.46607	1.37403	3.14317	Slc9a4	solute carrier family 9 (sodium/hydrogen exchanger), member 4	Ion transport	Sakuta et al., 2020
NM_019810	A_52_P669128	8036	1.26912	1.52156	1.44576	1.37969	1.63282	1.99096	Slc5a1	solute carrier family 5 (sodium/glucose cotransporter), member 1	Glucose transport	Sun et al., 2021
NM_009204	A_51_P217498	23125	2.23372	1	1.92392	1.09554	1.89474	0.864305	Slc2a4	solute carrier family 2 (facilitated glucose transporter), member 4	Glucose transport	Muñoz et al., 2021
NM_145932	A_52_P229981	18845	1.21297	0.934734	1.5979	1.87492	1.13174	1.59608	Slc51a	solute carrier family 51, alpha subunit	Bile acid transport	Lan et al., 2011
Signaling, transcription and translation
NM_176965	A_55_P2138217	23377	1.30967	2.22054	2.61027	0.856495	2.92749	1.53625	Efcab5	EF-hand calcium binding domain 5	Calcium ion binding activity	Shibata et al., 2000
NM_027492	A_51_P119031	2919	2.15044	1.15929	3.06195	1.25221	1.69469	2.25664	Naa30	N(alpha)-acetyltransferase 30	mRNA processing	https://www.ncbi.nlm.nih.gov
ENSMUST00000109095	A_55_P2081318	11363	1.15756	0.974634	2.26683	1.5761	1.70488	2.60634	Gnas	guanine nucleotide binding protein, alpha stimulating complex locus	Signal transduction	https://www.ncbi.nlm.nih.gov
NM_001085517	A_55_P2134587	42647	1.24274	1.60134	2.47356	1.66181	1.08485	2.29547	H2al1o	H2A histone family member L1O	Heterochromatin assembly	https://www.ncbi.nlm.nih.gov
NM_011760	A_55_P2159875	22213	1.13233	1.04316	1.36819	1.53677	1.94472	2.43872	Zfp54	zinc finger protein 54	Transcription regulation.	https://www.ncbi.nlm.nih.gov
NM_153587	A_55_P1987805	39286	1.2688	1.51692	1.84398	1.24624	1.74812	2.02444	Rps6ka5	ribosomal protein S6 kinase, polypeptide 5	Transcription regulation	https://www.ncbi.nlm.nih.gov
NM_145546	A_51_P502054	27637	1.65354	1.14213	2.69173	1.08307	2.95512	1.86024	Gtf2b	general transcription factor IIB	Transcription regulation	https://www.ncbi.nlm.nih.gov
NM_177358	A_55_P2081393	24757	0.351782	0.592873	0.443518	0.700531	0.260804	0.743745	Zfp945	zinc finger protein 945	Transcription regulation	https://www.ncbi.nlm.nih.gov
NM_028315	A_55_P2036514	29633	1.12035	1.90571	2.41935	1.8871	2.33375	3.56576	Dis3	exosome endoribonuclease and 3'-5' exoribonuclease	rRNA catabolic process	https://www.ncbi.nlm.nih.gov
NM_201226	A_55_P1988358	43794	1.10167	1.30804	1.19423	1.7868	1.70486	1.73748	Lrrc47	leucine rich repeat containing 47	Translation regulation	https://www.ncbi.nlm.nih.gov
Intracellular transport
NM_138584	A_52_P219966	14786	1.64405	1.04097	2.0781	1.7516	1.6402	1.76312	Spg21	spastic paraplegia 21 homolog (human)	Transport	https://www.ncbi.nlm.nih.gov
NM_029955	A_52_P262096	37840	1.26453	1.36628	1.98256	1.43023	1.38663	2.47965	Ccdc93	coiled-coil domain containing 93	Transport	https://www.ncbi.nlm.nih.gov
NM_178811	A_52_P555680	13115	1.38477	1.6873	2.35858	2.0158	1.68275	1.58148	Trappc12	trafficking protein particle complex 12	Transport	https://www.ncbi.nlm.nih.gov
NM_029075	A_51_P513568	32433	1.16327	2.96778	1.95596	1.27927	1.35983	1.03437	Stx11	syntaxin 11	Transport	https://www.ncbi.nlm.nih.gov
NM_176951	A_51_P306218	16331	1.84197	1.29145	2.79793	2.2513	1.79793	3.62953	Xkr5	X-linked Kx blood group related 5	Transport	https://www.ncbi.nlm.nih.gov
NM_172658	A_52_P284821	30625	1.91441	1.22542	2.9822	1.25847	3.33686	2.10127	Slco4c1	solute carrier organic anion transporter family, member 4C1	Transport	https://www.ncbi.nlm.nih.gov
NM_178743	A_51_P113403	31744	1.11429	1.67619	2.22381	1.39524	2.07619	1.89524	Slc26a11	solute carrier family 26, member 11	Transport	https://www.ncbi.nlm.nih.gov
TC1615277	A_55_P2115691	11382	1.43213	1.47964	2.57919	1.8733	1.54072	3.07466	Kpna2	caryopherin (importin) alpha 2	Transport	https://www.ncbi.nlm.nih.gov
Metabolism
NM_019804	A_51_P238383	22726	1.91206	1.01383	2.18775	1.37253	1.34289	2.42787	B4galt4	UDP-Gal:betaGlcNAc beta 1,4-galactosyltransferase, polypeptide 4	Glycoconjugate biosynthesis	https://www.ncbi.nlm.nih.gov
NM_175154	A_52_P641216	29710	1.36624	1.21585	2.57006	1.21868	1.77424	2.67056	Galk2	galactokinase 2	Galactokinase activity	https://www.ncbi.nlm.nih.gov
NM_030013	A_51_P370470	27815	1.62865	1.15716	1.60501	2.17803	1.94298	3.78581	Cyp20a1	cytochrome P450, family 20, subfamily a, polypeptide 1	Drug metabolism	https://www.ncbi.nlm.nih.gov
NM_001289509	A_55_P1955532	23954	1.27992	2.37853	1.55683	1.66416	0.824414	1.02465	Tfr2	transferrin receptor 2	Iron metabolism	https://www.ncbi.nlm.nih.gov
NM_020268	A_51_P419656	34971	1.47934	1.18517	2.64627	0.928687	3.08874	2.02391	Klk1b27	kallikrein 1-related peptidase b27	Diverse physiological functions	https://www.ncbi.nlm.nih.gov
NM_026498	A_52_P582394	44471	0.445002	0.445808	0.58823	0.526693	0.310641	0.528305	Mrps11	mitochondrial ribosomal protein S11	Translation	https://www.ncbi.nlm.nih.gov
Other
NM_173732	A_51_P241645	7762	1.71974	0.835864	2.29093	1.12023	2.83258	1.61387	Nemp1	nuclear envelope integral membrane protein 1	Nuclear membrane organization	https://www.ncbi.nlm.nih.gov
NM_001039060	A_55_P2021368	28204	1.05273	1.12062	1.31457	1.63189	1.60123	2.35999	Klhl15	kelch-like 15	Cell organisation	https://www.ncbi.nlm.nih.gov
NM_026672	A_55_P2016667	14672	1.10557	1.52199	1.87977	1.80059	1.71261	2.04985	Gstm7	glutathione S-transferase, mu 7	Cell detoxification. The mu class of enzymes functions in the detoxification of electrophilic compounds, including carcinogens, therapeutic drugs, environmental toxins and products of oxidative stress, by conjugation with glutathione.	https://www.ncbi.nlm.nih.gov
NM_178250	A_55_P2078660	19734	1.57155	1.93396	1.82994	2.03797	1.47138	2.56109	Pramel7	preferentially expressed antigen in melanoma like 7	Cell organisation	Graf et al., 2017
NM_153394	A_55_P2027386	25009	1.4379	1.69793	2.1326	0.892626	1.84347	1.51746	Gpr156	G protein-coupled receptor 156	Development	https://www.ncbi.nlm.nih.gov
NM_013664	A_51_P517094	35076	1.10091	1.18267	1.45522	1.78618	1.53407	2.91726	Sh3gl1	SH3-domain GRB2-like 1	Endocytosis	Ringstad et al., 1997
NM_172555	A_51_P478003	14594	1.59584	1.02154	1.52614	1.78533	1.15658	1.64521	Papolg	poly(A) polymerase gamma	mRNA processing	https://www.ncbi.nlm.nih.gov
